# Supplementary material for: Glycolytic flux controls retinal progenitor cell differentiation via regulating Wnt signaling
Source: eLife. 2025 Jun 17;13:RP100604. doi: 10.7554/eLife.100604 (PMC12173459; doi:10.7554/eLife.100604)
Supplement: Figure 6—source data 1. [file elife-100604-fig6-data1.zip]

Archive with 2 entries (1 files):
- Figure 6_source data 1/
- Figure 6_source data 1/Figure 6_source data 1.pdf
