# Supplementary material for: Glycolytic flux controls retinal progenitor cell differentiation via regulating Wnt signaling
Source: eLife. 2025 Jun 17;13:RP100604. doi: 10.7554/eLife.100604 (PMC12173459; doi:10.7554/eLife.100604)
Supplement: Figure 6—source data 2. [file elife-100604-fig6-data2.zip]

Archive with 8 entries (8 files):
- Fig. 6D (b-catenin).tif
- __MACOSX/._Fig. 6D (b-catenin).tif
- Fig. 6D (b-actin).tif
- __MACOSX/._Fig. 6D (b-actin).tif
- Fig. 6E (b-catenin).tif
- __MACOSX/._Fig. 6E (b-catenin).tif
- Fig. 6E(b-actin).tif
- __MACOSX/._Fig. 6E(b-actin).tif
